# Supplementary material for: hsa-miR-548v controls the viscoelastic properties of human cardiomyocytes and improves their relaxation rates
Source: JCI Insight. 2024 Jan 2;9(3):e161356. doi: 10.1172/jci.insight.161356 (PMC11143964; doi:10.1172/jci.insight.161356)
Supplement: Supporting data values [file jciinsight-9-161356-s017.xlsx]

## Sheet: Fig 1C
		mean relaxation velocity (all hits)
		hsa-miR-3138	hsa-miR-581	hsa-miR-4747-5p	hsa-miR-510-3p	hsa-miR-8057	hsa-miR-3180-3p	hsa-miR-6509-3p	hsa-miR-6842-3p	hsa-miR-525-3p	hsa-miR-3683	hsa-miR-5690	hsa-miR-4495	hsa-miR-431-5p	hsa-miR-7-5p	hsa-miR-1303	hsa-miR-203a-3p	hsa-miR-16-1-3p	hsa-miR-7156-5p	hsa-miR-4640-5p	hsa-miR-3923	hsa-miR-7107-3p	hsa-miR-302b-3p	hsa-miR-31-3p	hsa-miR-4467	hsa-miR-3127-3p	hsa-miR-6824-5p	hsa-miR-4738-3p	hsa-miR-4700-5p	hsa-miR-5687	hsa-miR-3591-5p	hsa-miR-4531	hsa-miR-6090	hsa-miR-574-3p	hsa-miR-4313	hsa-miR-6083	hsa-miR-4635	hsa-miR-1206	hsa-miR-4255	hsa-miR-296-5p	hsa-miR-4470	hsa-miR-6827-3p	hsa-miR-548ar-3p	hsa-miR-106a-3p	hsa-miR-6874-3p	hsa-miR-101-3p	hsa-miR-4687-5p	hsa-miR-7161-5p	hsa-miR-3927-5p
	Z-score screen 1	-3.85836	-1.93688	-2.89069	-0.835847	-0.201192	2.31623	2.1468	0.784401	-0.876319	-1.97314	2.2971	-0.686076	-1.24122	-1.85544	0.929636	2.26452	0.930284	-0.748072	0.809036	1.0519	0.459469	0.38618	2.91498	0.278075	-0.00221385	-1.06784	-0.81975	1.61007	0.111078	0.0985972	-0.0294957	-0.261761	1.17208	-0.281382	2.10453	0.195684	-0.220792	2.32423	2.34544	1.21299	2.65086	2.50474	-0.05145	1.26397	0.883625	0.733701	-1.17552	2.49338
	Z-score screen 2	2.42899	2.59742	0.0482262	-1.00661	-1.15097	-0.328833	-0.407876	2.4046	0.0174527	2.38751	0.297807	2.18175	2.31545	2.52461	-1.49506	-0.417212	-1.2409	0.307916	-1.47466	2.60805	2.28802	-0.713784	-0.391978	2.05391	2.12696	2.83598	2.91459	-1.75126	0.0079888	-0.260441	0.329916	0.391846	2.26151	0.565409	0.0954878	-1.11773	2.0993	0.144464	-0.187074	-0.944095	0.679231	-0.0545714	0.114443	-1.12091	1.98674	1.98891	1.62605	-0.141521
	Z-score screen 3	-3.49547	-1.27266	2.68052	2.1773	2.29736	-0.881682	-0.611065	-2.04339	2.03659	0.769576	-1.32111	-0.185304	0.325866	0.813349	2.13222	-0.2788	1.97329	2.11872	2.39956	-1.82974	-0.915413	2.25691	-0.493141	-0.238562	-0.0218765	0.335149	0.0332432	2.28686	2.06455	2.38122	1.9862	2.17043	-1.10455	2.06138	0.152602	3.29731	0.510804	-0.0703128	0.24349	2.13477	-0.862761	0.0316903	2.43443	2.43437	-0.239208	-0.080956	2.19372	0.310484
[truncated: 115 more columns]

## Sheet: Fig. 1D
		mean relaxation velocity (Z score)
		miR neg	hsa-miR-4802-3p	hsa-miR-548u	hsa-miR-582-5p	hsa-miR-5010-3p	hsa-miR-455-5p	hsa-miR-5588-5p	hsa-miR-3687	hsa-miR-138-5p	hsa-miR-224-3p	hsa-miR-548v
	Z-score screen 1	-0.497265	2.31324	1.70765	1.65775	1.28346	1.44999	1.35219	0.940748	2.91831	2.35157	2.8987
	Z-score screen 2	0.383125	2.41074	2.17069	2.25688	2.6056	2.47594	2.45744	3.669	0.934744	1.68029	3.98229
	Z-score screen 3	-0.265137	1.18118	2.17236	2.23839	2.46458	2.60331	2.78578	1.99598	3.33937	3.25457	3.36485

## Sheet: Fig 1E
			mean relaxation velocity (au/sec)			maximum relaxation velocity (au/sec)			mean contraction velocity (au/sec)			Peak Amplitude (au)
			miR negative control	hsa-miR-548v		miR negative control	hsa-miR-548v		miR negative control	hsa-miR-548v		miR negative control	hsa-miR-548v
			1.1491	2.27556		1.08724	2.4388		1.43476	2.50377		0.384338	0.70958
			1.16021	2.30583		1.2133	2.3335		1.49235	2.32833		0.411192	0.702533
			0.878761	2.52115		1.1429	2.6919		1.35921	2.79798		0.354978	0.814869

## Sheet: Fig 2D
	Beat rate
	miR negative control					hsa-miR-548v
	H0	H24	H48	H72		H0	H24	H48	H72
	1.13973	1.07714	0.930421	1.07356		1.15263	1.07836	0.921237	1.77159
	1.14504	1.07286	0.92919	1.08333		1.1511	1.07335	0.84335	0.844469
	0.976909	1.08838	0.922167	1.18024		0.97078	1.18891	1.00332	1
	0.900873	1.17868	1.0844	1.3		1.05903	1.08983	1.006	0.995355
	0.814091	1.3078	1.10513			0.976605	1.08728	0.999334	0.909091
	0.814091	1.3078	1.22222			0.97078	1.18733	1	0.999337
	0.737078	1.32538				0.883113	1.2064	1.00199	0.843343
	1.47219	0.995361				1.15417	1.15385	0.918789	1.22548
	1	0.611111	0.77726	0.718393		0.884873	1.29827	1.10367
	0.972373	0.903669	1	0.99734		0.796915	1.33689	1.21817
	1.3242	0.532624	0.532624	0.6008		1.1673	0.499334
	0.703429	1.00399	1.88249	1.25083		1.16034	0.50233
	0.705598	1.50844		0.335208		0.871985	0.665341	0.920333	0.833333
	1.2944	0.817673	0.637553			0.800383	0.638061
	1.11537	4	3.79747	2.99003		0.997195	2	1.75984	1.75765
	2.43917	1.228	1.09091	1.00133		1.0028	1.98881	0.249688	0.499688
	0.888738	3.50932		2.70488		0.957121	4.41172
	0.666553	5.02	4.99006	3.99205		2.10567	1.45939	1.18418	1.00333
	0.445256	6.48705	5.511	4.49402		0.959032	2.6052	2.20146	1.79641
	1.11092	5.02	2.4096	1.80359		0.574273	4.33621	3.67399	3.00799
	0.666553		3.66667	3		0.957121	2.40799	2.00399	1.60533
	0.66744	4.01067	3.00399	2.672		0.576186	3.99468	3.33556	2.33333
	1.78012	0.597217	0.732845	0.867822		0.573511	3.67398	3.33555	2.67021
	0.830724	2.43504	1.28316	1.72114		0.957121	2.2088	1.8	1.30705
	0.82687	1.14286	2.42857	1.71429		1.33997	1.42857	1.43333	0.933605
	1.06807	1.14134	1.14286	1.42573		2.03363	0.666667	0.568778	0.810603
	0.828517	1.42857	1.14438	1.43048		1.16362	1.32802	1.33333	1.58333
	0.591798	1.13679	0.998004	1.42005		0.969685	1.59574	1.69774	1.79641
	0.827418	0.999337	0.856007	1.42952		0.870974	1.66556	1.89141	2.10272
	0.828517	0.857143	0.856573	1.42857		1.15668	1.08766	1	1.1721
	0.828517	1.00466	1.00133	1.29343		0.969685	1.39165	1.39165	1.5
	0.710158	0.538462	0.535964	0.768719		0.869239	1.2206	1.55659	1.4454
	0.828517	0.777778	0.888297	1.33511		0.969685	1.2	1.39257	1.2
	0.830724	1.14438	0.860571	1.57561		0.775748	1.24337	1.49105	2.625
	0.831831	1.2024	1.2016	1.79642		1.63863	0.650507	0.710118	0.650074
	0.827968	1.14514	1.14666	1.57981		0.775748	1.24834	1.62068	1.37043
	1.02843	1.00067	0.842226	1.07335		0.775748	1.36952	1.75	1.62068
	1.02774	0.842229	1.07406	1.45766		0.676974	1.28743	1.42573	1.56934
	0.708214	1.11778	1.56489	1.11703		0.676075	1.42857	1.42857	1.43429
	0.711042	1.336	1.66004	1.22304		0.677876	1.2823	1.43048	1.56414
	0.788472	0.8032	1.506	0.998012		1.26235	1.06858	0.927953	1.00067
	1.18036	0.533333	0.733333	0.670667		1.07986	1.33689	1.08478	1.33689
	0.553401	0.996682	1.42667			0.988556	1.004	1.19841	1.91545
	1.177	0.648348	4.2	2.15374		0.898091	1.1044	1.15385	1.40466
	2.21143	1.40373	3.81553	4.2755		1.16597	1.39442	1.4	1.55556
	0.651717	1.33156	4.18883			0.902282	1.36909	1.66667
	0.785189	2.59654	3.75249			0.988556
	0.654324	1.25332				0.812054
	0.520337					0.902282
	1.35767	0.689327	0.5	0.376999		1.40393	0.498008	1.16357	2.40478
	1.02028	0.41639	0.584887	0.415838		1.1209	0.748009	1.2072
	1.45118	0.409309	0.529059	0.41149		0.982097	0.854297
	1.19509	0.357143	0.498339	0.355248		0.976891	1.29257
	0.933398	0.457273	0.546904	0.455451		0.83956	1.49602
	1.44252	0.500996	0.295882	0.414235		0.978837	1.80478
	0.678835	0.499335	0.627078	0.500996		0.697779
	0.852498	0.994695	1.29827	0.3		1.12462	0.696289	1.00067	0.696289
	0.768271	0.823091	0.554816	0.273998		1.11866	1.509	1.00399	0.7042
	0.933398	0.628331	1.37591	0.875		1.45426	0.386923	0.541331	0.692308
	0.678835	0.56802	1.284	0.427432		0.900298	0.499334	0.873835	1.11829
	0.597544	0.53525	0.689549	0.817637		1.12537	1.1	0.696286	0.898802
	1.10973	0.818182	0.383084			1.01284	0.552242	1.44348	0.441794
	0.933398	0.692769	0.361709			0.8991	0.624584	1.62717	0.555556
	1.10899	0.724858				1.01284	0.998668	0.773139	0.572947
	0.938372					0.783063	0.571429	1.57143	1.12949
	0.998985	2.14857	2.14001	1.99602		0.895522	0.501997	1.38049	0.499336
	1.14474	1.24337	0.746516	1.12052		0.673428	0.498343	0.664898
	0.856273	1.1628	0.830572			0.966402	1.13756	2.42696	2.57143
						0.413072	3.00799	0.428571	1.57666
						1.65669	0.580627
						0.963836	0.855439

## Sheet: Fig 2E
		Amplitude
		miR negative control					hsa-miR-548v
		H0	H24	H48	H72		H0	H24	H48	H72
		1.14161	0.970563	0.97846	1.17806		0.964895	1.02149	1.04219	0.998644
		1.01802	1.0807	0.999285	0.907724		0.993591	1.0264	1.0081	1.07851
		1.13567	0.990357	0.936646	1.09229		0.985543	1.03363	0.978195	1.02166
		0.812813	1.06365	1.09588	0.982865		1.00402	1.0055	0.936202	1.0213
		0.853385	0.702125	1.01548			1.07618	0.937649	1.02996	1.01601
		1.15555	0.988613	0.815427			1.03804	0.958799	0.969371	1.03699
		1.10592	0.921003				1.09696	0.976386	1.04834	0.815266
		0.777037	0.758141				0.909397	0.943247	0.857726	1.011
		1	1.11269	1.09328	1.09871		0.798726	0.971375	0.968235
		0.787656	0.985039	1.01724	1.16386		1.13264	0.929919	1.00372
		1.54626	0.9055	0.974949	1.038		1.1829	0.888848
		0.666082	0.852095	0.65104	0.676658		1.23582	1.09534
		1.12805	1.00862		0.0899743		1.2767	0.881849	0.821854	0.733142
		0.871946	0.979809	0.987452			0.304575	0.644329
		0.959353	1.28628	1.31248	1.30575		0.489572	1.11482	1.22329	1.22738
		1.07268	1.49666	1.51817	1.58656		1.51043	1.0118	0.593119	0.76859
		0.962867	1.6575		1.57675		0.680529	0.97137
		1.15033	1.1978	1.15862	1.27281		0.764202	1.0908	1.14387	1.18016
		0.735836	1.39514	1.28196	1.13157		0.562704	1.05817	1.24342	1.33326
		1.02098	1.3137	1.37359	1.42301		1.30298	1.17129	1.16633	1.1791
		0.874558		1.17907	1.12138		1.39182	1.13627	1.16765	1.25139
		1.2234	1.20354	1.2068	1.31627		1.1777	1.17288	1.17925	1.24599
		1.36193	0.824423	0.708415	1.08707		0.982362	0.915163	0.876262	0.968229
		0.561144	1.07931	0.978886	1.25879		1.0785	1.13557	1.15939	1.18432
		1.0372	1.04021	1.08953	1.41373		1.05921	1.17902	1.17687	1.21047
		1.11899	1.00734	1.0973	0.924777		0.867269	1.04062	1.18685	1.44701
		1.05954	1.31153	1.12402	1.40614		1.32604	1.04431	1.07346	1.12785
		0.632392	0.948097	1.04804	1.24163		0.907949	1.49705	1.72943	1.41474
		0.583998	1.17731	1.26744	1.47541		0.752129	1.12636	1.17277	1.15662
		1.39055	1.4494	1.11001	1.68159		0.837372	1.39738	1.3982	1.6593
		1.02367	1.28494	1.20009	1.16146		1.28194	0.995077	1.16894	1.21733
		0.455314	0.954856	1.05462	0.972469		1.30639	0.873279	1.10283	1.17612
		1.14401	0.970679	1.18068	1.42574		0.993709	1.01693	1.11174	1.28957
		1.077	1.19437	1.13849	1.41		0.619118	1.08653	1.60234	1.85944
		1.02194	0.783654	0.560834	1.1545		1.21561	1.029	1.2495	1.25098
		1.0392	1.31523	1.47247	1.81165		1.01798	1.047	1.10322	1.10722
		1.22745	1.22165	1.04627	1.37715		0.959893	1.19644	1.02766	1.43333
		1.76016	0.480342	0.854911	0.0107689		0.562986	0.872084	1.11358	1.61766
		1.35673	0.875742	1.45672	0.775389		1.25688	1.02052	1.05768	1.29728
		0.859076	1.48229	0.811637	1.56444		1.09474	0.951398	1.16741	1.2495
		1.53591	0.572513	1.00497	0.606773		0.91305	1.06461	0.905108	1.50981
		1.41803	0.905741	1.18063	0.576765		0.935412	1.03372	0.664911	1.24319
		0.814246	1.22017	0.969949			0.429316	1.74571	1.02213	1.76933
		1.00905	1.12524	1.16907	1.05731		0.82335	0.946518	0.928816	1.53866
		1.14225	1.10113	1.07024	1.24306		1.27008	1.131	1.22916	1.39529
		1.09191	0.993967	1.0522			0.961288	1.42659	1.32224
		1.05679	0.550911	1.17781			1.08335
		0.887151	0.86465				1.21539
		0.812847					1.36877
		0.898391	1.18986	1.51314	1.29342		1.12186	0.826794	1.07909	1.19027
		0.910317	0.919529	1.11849	1.09044		1.2229	0.922469	1.15845
		1.11633	1.05386	1.00361	1.0378		1.08309	0.969386
		0.870473	1.41449	1.42569	1.176		1.27428	0.846825
		0.938439	0.926482	1.1759	0.936059		0.628823	0.943615
		0.959319	0.918075	1.15533	0.891326		0.841817	1.07287
		0.819393	1.07616	1.33014	1.36242		0.82723
		1.08978	0.983141	1.01933	1.0816		1.06691	1.02817	0.790029	0.911076
		1.27215	0.604903	1.078	1.2043		1.01093	0.84357	0.903107	0.926241
		0.978742	0.885792	0.381083	0.999309		0.922239	1.03436	0.876763	1.07837
		1.18312	1.32668	1.42318	1.35223		0.917024	1.21665	1.13868	1.23494
		0.941914	0.634171	0.570113	1.18018		1.13199	1.03677	1.09098	1.0414
		1.30638	1.10318	1.04673			1.10426	1.08701	1.18255	1.19647
		0.93783	1.29872	0.913259			0.670232	0.85807	0.482517	1.0298
		0.939346	1.02129				1.03936	0.911685	0.93371	1.11242
		0.838069					0.972243	1.12784	0.935626	1.04269
		1.08307	0.892652	1.33569	0.696887		1.15845	1.07618	0.979664	0.97193
		0.902318	0.806063	1.41204	1.41044		1.00637	0.976014	0.946869
		1.01461	0.549269	0.823221			1.29104	0.820931	1.14789	1.47045
							1.34018	0.889652	0.871291	0.658398
							0.382315	1.47751
							0.986469	0.718215

## Sheet: Fig 2F
			Maximum contraction speed
			miR negative control					hsa-miR-548v
			H0	H24	H48	H72		H0	H24	H48	H72
			1.27582	0.945612	0.944937	1.16388		1.03105	0.996652	1.07754	1.04135
			1.09739	1.08893	0.981413	0.954318		1.04316	1.00704	1.06208	1.13495
			1.19597	1.00555	0.93476	1.13122		1.0429	0.965266	1.01712	1.05729
			0.825232	1.07514	1.07201	1.0816		1.01698	0.985808	0.994644	1.07659
			0.851589	0.725438	1.06879			1.11377	0.917628	1.09271	1.07957
			1.10865	1.03179	0.919338			1.04727	0.961751	1.03966	1.10815
			0.954288	0.992697				1.08637	0.996004	1.14231	0.874833
			0.69106	0.783154				0.874569	0.976789	0.91654	1.20032
			1	0.886279	0.97425	0.950303		0.741973	1.02883	1.07296
			0.85383	0.84728	0.923592	1.02339		1.00197	1.03286	1.18368
			1.49525	0.813727	0.902496	0.946251		1.23315	0.647855
			0.65092	0.760398	0.642727	0.663053		1.25548	0.807545
			1.16822	1.22055		0.137668		1.21295	0.703281	0.698583	0.614396
			0.83178	1.09006	1.22894			0.298421	0.592574
			1.08666	1.32091	1.34428	1.2373		0.496629	1.2491	1.4924	1.60931
			1.14692	1.40195	1.36151	1.33738		1.50337	1.01773	1.38243	1.06872
			0.98004	1.6573		1.45047		0.83201	1.03287
			1.08796	1.36188	1.30347	1.33499		0.875097	1.15515	1.10682	1.04148
			0.707948	1.42411	1.26114	1.00784		0.64229	1.10721	1.19455	1.12317
			1.01617	1.34987	1.35614	1.30905		1.28942	1.20743	1.1355	1.06382
			0.84184		1.18674	1.03899		1.35326	1.14607	1.13666	1.1056
			1.13247	1.3052	1.21658	1.28376		1.12946	1.26392	1.18206	1.14215
			1.57569	0.803953	0.808631	1.09588		0.927025	0.991584	0.898841	0.900088
			0.573965	1.04937	1.09739	1.29424		1.0154	1.18956	1.15737	1.08279
			0.950408	1.08093	1.22883	1.52702		0.936041	1.31967	1.23835	1.15574
			1.09526	1.04392	1.22644	1.02123		0.991277	1.07886	1.15572	1.63796
			0.966089	1.36135	1.31753	1.54519		1.49847	1.09337	1.09447	1.27948
			0.62759	0.971736	1.12533	1.38966		0.975564	1.67039	1.84985	1.66267
			0.419199	1.20879	1.35737	1.58408		0.782699	1.2511	1.26105	1.39586
			1.56345	1.45563	1.12601	1.76161		0.88572	1.46653	1.33518	1.9033
			1.08077	1.35962	1.39499	1.33228		1.33317	1.06429	1.21189	1.36658
			0.428729	1.02486	1.25905	1.15278		1.30113	0.952386	1.18242	1.35023
			1.12367	0.972319	1.21243	1.54439		1.00114	1.22425	1.08894	1.4462
			1.07595	1.29191	1.26183	1.59379		0.59812	1.1042	1.56352	2.08944
			0.995579	0.835955	0.606535	1.20943		1.16737	1.16323	1.35657	1.42229
			1.03251	1.65669	1.97381	2.59753		0.976777	1.18388	1.20114	1.29382
			1.33313	0.999693	0.962668	1.28076		0.892451	1.37606	1.18325	1.66719
			1.78632	0.491489	0.817038	0.0136315		0.54771	0.955508	1.11881	1.75412
			1.4176	0.735413	1.33509	0.751233		1.10965	1.17942	1.19275	1.51144
			0.827968	1.38396	0.749575	1.54003		0.938743	1.11144	1.28171	1.49603
			1.52078	0.497485	0.955744	0.595185		1.0292	0.990696	0.876659	1.46897
			1.27485	0.887846	1.20223	0.608339		1.0077	1.00745	0.687098	1.26351
			0.785941	1.11675	0.904943			0.456525	1.69221	1.1102	1.87936
			1.1617	1.20867	1.36051	1.33868		0.772935	0.936021	0.977848	1.70611
			1.23285	1.16255	1.349	1.55674		1.26031	1.10196	1.2703	1.53633
			1.08281	1.14517	1.26957			0.986088	1.39969	1.40096
			0.974236	0.627356	1.43883			1.05484
			0.858351	0.997894				1.16328
			0.69005					1.26913
			1.01566	1.0379	1.45861	1.20095		1.25222	0.755417	1.14748	1.60081
			1.01826	0.79546	1.05274	0.985103		1.28934	0.860768	1.35972
			1.22271	0.940653	0.985526	0.961013		1.10476	0.902493
			0.958819	1.26384	1.39028	1.08373		1.25029	0.816824
			0.943254	0.853021	1.22718	0.870725		0.605301	0.781366
			0.958636	0.81624	1.09992	0.825649		0.786477	1.10259
			0.801167	1.01761	1.33712	1.29304		0.711622
			1.02282	0.961207	1.04051	0.866183		1.17082	1.0669	0.973476	0.997054
			1.13408	0.536673	1.148	0.997709		1.08966	0.889684	1.12359	1.01751
			0.887982	0.81584	0.380466	0.943606		0.918983	1.12988	1.20236	1.27439
			1.06059	1.27719	1.46045	1.28486		0.841473	1.45294	1.58236	1.52998
			0.816353	0.487072	0.450938	1.31724		1.15064	1.05654	1.33252	1.0722
			1.36385	1.19106	0.846642			1.13017	0.699186	1.38415	1.21716
			0.984861	1.3629	0.772886			0.692135	0.881389	0.574375	1.07236
			0.968583	1.10166				1.00965	0.710891	1.10596	1.1777
			0.842366					0.881406	1.13212	1.14499	1.04645
			1.10329	1.11483	1.42747	0.886508		1.14297	1.06274	1.08365	0.919027
			0.909922	0.960388	1.39132	1.59564		0.972093	0.969885	1.04583
			0.986788	0.630433	0.808202			1.33614	0.933634	1.50534	1.73791
								1.17997	1.16192	1.17882	0.754117
								0.668102	0.974075
								0.815797	0.849245

## Sheet: Fig 2G
			Maximum relaxation speed
			miR negative control					hsa-miR-548v
			H0	H24	H48	H72		H0	H24	H48	H72
			1.12383	1.10464	1.02654	1.39435		1.09218	0.984751	0.987308	0.955665
			1.15433	1.13068	0.992134	1.00149		1.06212	0.987433	0.983808	1.04356
			1.13528	1.06723	0.910552	1.07819		1.04924	0.97657	0.88389	0.952403
			0.953049	1.04123	0.972079	1.07809		1.00385	0.931705	0.998107	1.06433
			0.90591	0.809333	0.929434			1.07578	1.02092	1.03005	0.915072
			1.15087	1.05192	0.973086			1.07958	0.946885	0.889698	1.01939
			0.926871	1.04957				1.03935	0.93467	0.995697	0.826706
			0.649862	0.977046				0.854478	0.99486	0.890743	1.14941
			1	0.802017	0.931309	0.940599		0.767167	0.953294	0.872553
			0.882245	0.698328	0.889079	0.935103		0.976235	1.01068	1.09323
			1.41349	0.700923	0.91506	0.86083		1.29252	0.502476
			0.704269	0.660529	0.564902	0.563643		1.25774	0.644498
			1.11628	0.977758		0.18404		1.14081	0.559455	0.663488	0.536497
			0.883718	1.02479	0.771311			0.308926	0.66075
			1.19009	1.05255	1.09014	0.773377		0.566393	1.35592	1.04384	1.15252
			1.27331	1.13147	1.13729	1.00442		1.43361	1.16785		0.721874
			1.11759	1.23206		0.913234		1.01603	1.08996
			1.09905	1.09394	0.977168	0.784293		1.00406	1.20883	1.11304	0.886644
			0.669403	1.35346	1.10938	0.812099		0.776927	0.9874	1.02963	0.871425
			1.02585	1.17516	1.15707	0.924811		1.51005	1.15181	1.06759	0.918597
			0.770734		1.09053	0.875988		1.42389	1.32423	1.18834	1.07908
			0.853979	1.41232	1.30616	1.06507		0.880696	1.67287	1.45729	1.29765
			1.74142	0.802547	0.879008	0.880831		0.834444	1.18961	1.01955	0.943116
			0.518783	1.10718	1.23851	0.996883		0.826693	1.3478	1.28083	1.13326
			0.934324	1.00002	1.36059	1.06609		0.727209	1.83622	1.53321	1.30121
			1.33516	0.97319	1.14833	0.725266		0.867582	1.0835	1.37331	1.81971
			0.954213	1.33929	1.24522	1.02101		1.34963	1.06328	1.37907	1.49268
			0.500511	1.02803	1.07774	0.920639		1.00806	1.48295	1.87409	1.86562
			0.341956	0.995938	1.1991	0.815245		0.785529	1.20783	1.56417	1.5914
			1.21369	1.40087	0.922588	1.19066		0.983304	1.25793	1.20449	1.71568
			0.958284	1.54361	1.81495	1.35801		1.36188	0.972928	1.23642	1.39676
			0.285937	0.875516	1.07385	0.723487		1.25224	0.701741	1.30453	1.46895
			1.26658	1.00306	1.1457	1.1786		0.900629	1.12328	1.31363	1.71837
			1.22223	1.16996	1.19535	1.02667		0.525125	1.16079	1.90597	2.26104
			1.07381	1.23629	1.03688	1.26299		1.32872	1.08644	1.20626	1.2602
			1.14211	1.82557	1.84761	2.35026		1.12681	1.07804	1.20993	1.29873
			1.42581	0.707381	0.794028	0.973366		0.916295	1.26263	1.38842	1.65438
			1.54054	0.385848	0.76713	0.0232591		0.50922	0.865815	1.33426	1.72192
			1.56003	0.463022	1.00358	0.689005		1.16363	1.20827	1.19924	1.59288
			0.962118	1.00542	0.567489	1.25558		0.921352	1.10248	1.27628	1.41897
			1.44629	0.558044	0.859182	0.604009		1.06372	0.894855	0.902878	1.26972
			1.17609	0.707588	1.0777	0.59995		0.998136	0.946946	0.739201	1.28152
			0.805276	0.740269	0.77045			0.554835	1.39519	1.10153	1.42316
			1.20284	1.18048	1.25742	1.29743		0.912495	0.961355	0.985455	1.49097
			1.30813	1.14867	1.30656	1.63101		1.19327	1.08222	1.25103	1.39852
			1.15044	1.14445	1.50395			0.931076	1.51157	1.36682
			0.984917	0.787819	1.5284			0.975431
			0.7312	0.99448				1.17828
			0.622471					1.19277
			1.02489	0.787038	0.846018	0.634535		1.27513	0.729921	1.27934	1.73771
			0.823986	0.625576	0.641489	0.832396		1.37018	0.874423	1.42877
			1.30281	0.555622	0.624834	0.537777		1.19957	0.848085
			1.05989	0.783809	0.87312	0.638394		1.15963	0.91823
			1.03584	0.641719	0.878279	0.523477		0.495239	0.595808
			0.981602	0.651001	0.904134	0.503744		0.778776	1.11905
			0.706884	0.751764	0.86839	1.02675		0.721474
			1.005	0.780097	0.751885	1.05887		1.17082	1.0669	0.973476	0.997054
			1.2814	0.339059	0.703675	1.04046		1.08966	0.889684	1.12359	1.01751
			1.02277	0.798338	0.227445	0.597223		0.918983	1.12988	1.20236	1.27439
			1.08617	1.08658	0.986885	1.33148		0.841473	1.45294	1.58236	1.52998
			0.947263	0.29438	0.400946	1.08732		1.15064	1.05654	1.33252	1.0722
			1.3675	1.00796	0.946976			1.13017	0.699186	1.38415	1.21716
			0.765457	1.1684	0.915991			0.692135	0.881389	0.574375	1.07236
			0.777002	0.700775				1.00965	0.710891	1.10596	1.1777
			0.811521					0.881406	1.13212	1.14499	1.04645
			1.19465	1.5802	1.6591	1.31778		1.14297	1.06274	1.08365	0.919027
			0.985863	1.34102	1.78299	2.59539		0.972093	0.969885	1.04583
			0.819491	0.979719	1.46893			1.46828	1.14073	1.79459	2.16597
								0.977245	1.19221	1.52544	1.03417
								0.879696	0.687848
								0.674784	0.950547

## Sheet: Fig 3B
			Amplitude fluo4
			miR negative control	hsa-miR-548v
			781	633
			632	614
			657	602
			872	660
			666	759
			713	774
			719	736
			793	524
			811	783
			864	646
			827	609
			758	887
			742	727
			767	695
			717	764
			744	665
			804	928
			776	799
			708	713
			367	630
			826	673
			854	773
			685	773
			720	781
			740	831
			639	827
			638	730
			840	740
			831	796
			694	735
			780	721
			849	890
			762	899
			771	740
			652	822
			807	811
			782	874
			744	856
			701	708
			678	741
			715	754
			701	636
			587	712
			512	632

## Sheet: Fig 3C
				Rising slope
				miR negative control	hsa-miR-548v
				2.3	1.55
				2.01	1.99
				2.13	1.86
				2.49	2.11
				2.55	2.14
				2.72	2.67
				2.88	2.47
				2.62	0.715
				2.8	2.02
				2.68	1.99
				2.72	1.44
				3.37	1.79
				2.88	2.09
				3.07	2.4
				3.04	2.92
				2.82	2.24
				2.76	2.51
				2.1	2.31
				2.36	2.37
				0.375	1.88
				1.83	1.84
				2.75	2.22
				2.8	2.04
				2.15	2.55
				2.21	2.54
				1.8	3.11
				2.62	2.83
				2.34	1.87
				2.65	2.42
				2.46	2.04
				2.84	2.29
				2.64	2.26
				2.69	2.48
				2.26	2.28
				2.81	2.26
				2.85	3.13
				2.55	2.84
				2.38	2.51
				2.18	3.15
				2.5	3.32
				2.58	3.05
				2.46	2.66
				1.8	2.05
				2.78	2.13

## Sheet: Fig 3D
				Falling slope
				miR negative control	hsa-miR-548v
				0.601	0.399
				0.443	0.422
				0.45	0.397
				0.633	0.432
				0.455	0.484
				0.503	0.539
				0.511	0.504
				0.554	0.292
				0.568	0.483
				0.613	0.417
				0.585	0.358
				0.544	0.537
				0.505	0.397
				0.551	0.448
				0.489	0.497
				0.502	0.43
				0.558	0.601
				0.514	0.509
				0.48	0.469
				0.187	0.389
				0.532	0.416
				0.614	0.516
				0.529	0.529
				0.491	0.546
				0.507	0.582
				0.388	0.554
				0.441	0.483
				0.566	0.462
				0.574	0.55
				0.488	0.485
				0.526	0.466
				0.574	0.558
				0.508	0.588
				0.53	0.498
				0.445	0.516
				0.569	0.564
				0.532	0.562
				0.501	0.56
				0.473	0.475
				0.449	0.528
				0.471	0.534
				0.473	0.405
				0.37	0.461
				0.339	0.417

[truncated: 19 more sheets: Fig 4B, Fig 4F, Fig 5F, Fig 5I, Fig 6B, Fig 6D, Fig 6E, Fig 6G, Fig 6H, Fig 6I, Fig 6J, Fig S1A, Fig S2B, Fig S3C, Fig S3D, Fig S3F, Fig S3G, Fig S4A, Fig S4B]
